# Supplementary material for: Evaluation of participatory teaching methods in undergraduate medical students’ learning along the first academic courses
Source: PLoS One. 2018 Jan 18;13(1):e0190173. doi: 10.1371/journal.pone.0190173 (PMC5773079; doi:10.1371/journal.pone.0190173)
Supplement: S2 Table — Raw individual scores behind means and statistics. (XLSX) [file pone.0190173.s002.xlsx]

## Sheet: README
	Data points behind means and statistics, for each survey question 1 to 14
	Medical students (first year)
	M11	Medical students group 1		Morning
	M12	Medical students group 2
	M13	Medical students group 3
	M14	Medical students group 4
	M15	Medical students group 5
	T11	Medical students group 1		Afternoon
	Medical students (second year)
	M21	Medical students group 1		Morning
	M22	Medical students group 2
	T2A	Medical students group 2A		Afternoon
	T2C	Medical students group 2C
	T2E	Medical students group 2E
	T2G	Medical students group 2G

## Sheet: M11
M11
N = 42
CÓDIGO	P0	P1	P2	P3	P4	P5	P6	P7A	P7B	P7C	P7D	P7E	P7F	P8	P9	P10	P11	P12	P13	P14
M111	3	3	3	2	4	4	4	3	4	4	4	3	3	3	4	2	3	3	4	3
M112	4	3	2	4	3	3	2	4	3	3	2	3	2	3	3	2	1	1	3	3
M113	4	3	3	4	4	3	2	3	3	2	2	3	2	3	4	2	3	2	4	4
M114	4	1	1	4	3	1	1	1	3	3	1	2	2	1	2	2	1	1	3	2
M115	3	3	2	4	3	1	1	1	2	2	1	1	1	4	4	2	3	4	4	3
M116	3	4	3	2	3	3	2	3	4	4	2	4	3	4	4	2	3	4	2	3
M117	3	3	2	3	3	3	4	4	3	4	3	2	2	4	3	2	3	4	4	3
M118	4	3	2	2	2	1	1	3	3	3	2	2	2	3	3	1	2	3	2	4
M119	4	3	2	2	2	3	3	1	2	3	3	3	4	2	3	4	1	1	3	3
M1110	4	2	1	3	4	3	3	2	2	1	2	3	4	3	4	1	2	4	2	2
M1111		3	3	3	4	2	3	3	3	4	4	3	2	3	3	4	3	4	4	4
M1112	4	3	4	2	4	3	2	3	3	3	3	4	2	4	4	2	3	4	4	4
M1113		3	3	3	2	2	3							3	2	2	3	3	3	3
M1114	3	3	3	2	3	3	4	3	4	4	3	2	3	4	4	2	3	4	4	2
M1115	3	2	2	3	3	2	3	4	3	2	2	1		4	4	4	3	1	3	2
M1116	3	4	4	2	4	3	3	3	3	3	2	3	4	4	3	2	3	4	4	3
M1117	4	3	3	4	3	3	3							3	3	1	3	3	4	3
M1118	4	3	3	2	4	2	2	4	4	3	4	2	2	3	3	2	3	4	3	3
M1119	4	2	2	2	2	3	2	4	3	2	3	3	2	3	3	3	3	2	3	3
M1120	4	4	4	4	4	4	1	4	4	4	3	3	1	4	4	2	3	4	4	4
M1121		4	4	3	3	2	1	4	4	3	2	4	1	4	4	2	4	3	2	4
M1122	3	2	2	3	3	4	3	3	4	4	3	2	3	4	3	2	3	2	3	1
M1123	4	3	2	2	3	2	1	2	2	2	2	1	1	3	3	4	2	4	3	3
M1124	4	2	2	1	1	3	2	2	3	2	2	2	2	2	3	4	2	2	3	4
M1125	3	4	4	1	4	4	3	4	4	4	4	4	4	4	4	2	4	3	1	2
M1126	4	2	2	3	3	2	1							3	3	4	2	4	2	3
M1127	2	2	3	2	3	2	2	3	3	2	3	2	3	1	1	3		2	3	2
M1128	4	3	3	2	2	1	2	1	2	2	3	3	1	3	3	2	3	4	3	3
M1129	3	2	2	3	2	3	4	4	4	2	3			4	3	5	5	3	3	2
M1130	4	2	1	4	2	4	3	2	2	2	2	2	1	4	4	2	3	4	4	1
M1131	4	4	4	4	4	4	4					3		4	4	4	4	4	4	4
M1132		4	3	4	4	3	4							5	5	4	4
M1133	3	3	3	3	3	3	3	3	3	3	3	3	3	3	3	3	3	4	3	3
M1134	3	4	3	2	3	3	2	3	4	4	2	4	3	4	4	2	3	4	2	3
M1135	4	2	1	1	3	3	1	4	4	2	3	3	1	3	4	2	1	4	4
M1136	3	2	2	2	3	3	3	3	3	3	3	3	3	1	1	5	2	5	3
M1137	4	2	3	2	2	4	3	2	3	3	3	2	2	4	4	3	3	3	3	3
M1138	5	4	4	4	4	3	4	4	4	4	4	4	4	4	4	2	3	4	3	2
M1139	3	3	3	3	2	3	2	3	3	3	2	3	2	2	3	2	3	2	3	2
M1140	4	4	4	1	4	3	1		1					4	4	1	4	1	4	1
M1141	4	3	3	4	3	2	1	4	3	4	3	3	1	3	4	2	2	4	3	2
M1142	5	4	4	4	4	4	4	4	4	4	4	4	4	4	3	3	4	4	3	3

## Sheet: M12
M12
N = 17
CÓDIGO	P0	P1	P2	P3	P4	P5	P6	P7A	P7B	P7C	P7D	P7E	P7F	P8	P9	P10	P11	P12	P13	P14
M121		4	3	4	4	4	3	4	2	4	4	3	4	4	4	3	4	3	4	4
M122	4	2	2	3	4	3	1	4	3	3	3	2	3	3	3	2	3	3	4	4
M123	4	3	4	3	3	3	3	2	3	4	4	3	3	4	4	2	4	3	4	4
M124	4	3	4	4	3	2	1	3	4	3	3	2	4	2	3	4	4	4	4	3
M125	5	2	2	1	2	2	5	3	2	2	2	3	3	1	1	5	1	1	5	5
M126	2	4	4	4	2	3	3	3	2	4	4	3	3	4	4	2	4	3	3	2
M127	3	3	3	1	2	3	3	3	3	4	3	3	2	2	2	1	3	4	4	3
M128	4	3	3	3	3	3	3	4	4	4	3	4	3	4	3	2	2	4	4	3
M129		4	3	3	4	4	1			3				4	4	2	3	4	4	4
M1210	4	3	3	3	4	4	3	3	3	4	3	3	3	4	4	2	4	4	3	4
M1211	4	3	1	2	3	2	1	3	1	2	1	3	3	3	2	4	2	4	4	2
M1212	4	3	2	4	3	3	1	3	3	3	2	2	1	4	4	4	3	2	4	3
M1213	3	2	2	1	3	3	3	3	1	2	1	4	2	2	2	3	2	2	4	4
M1214	4	3	3	2	3	3	2	2	3	3	2	2	3	4	3	1	3	2	3	3
M1215	2	4	4	3	4	4	3	3	2	3	2	3	2	2	3	4	2	3	2	3
M1216		3	3	2	3	3	4	4	3	3	3	2	3	3	3	2	3	4	2	2
M1217	4	3	2	2	3	2	1	1	4	3	3	4	3	3	4	4	3	4	2	2

## Sheet: M13
M13
N = 32
CÓDIGO	P0	P1	P2	P3	P4	P5	P6	P7A	P7B	P7C	P7D	P7E	P7F	P8	P9	P10	P11	P12	P13	P14
M131		3	3	3	4	3	3	3	3	4	3	3	3	3	4	3	4	2	3	2
M132		3	3	1	3	3	3	3	3	3	3	3	4	3	3	4	3	3	2	4
M133	4	4	4	3	3	4	3	3	3	3	4	3	3	3	3	4	4	3	3	4
M134	5	4	3	4	4	4	3	4	4	4	4	4	4	2	3	4	4	4	4	4
M135	2	3	4	2	3	2	2	3	3	4	3	2	2	2	3		3	3	4	4
M136	3	3	4	3	4	3	3	3	3	3	3	3		4	4	3	3	3	3	3
M137		2	2	1	2	1	2	2	1	2	1	2	1	2	1	2	1	2	1	2
M138	2	2	3	3	3	3	3	3	3	3	2			3	2	2	3	2	3	4
M139	1	2	3	2	3	2	4	2	3	4	4	2		3	2	3	2	3		1
M1310		4	2	2	3	2	4	4	3	3	4	3		2	3	3	3	4	3	3
M1311	2	3	3	2	3	3	2	3	3	4	2	3		3	4	4	3	4	4	4
M1312		1	2	1	1	1	1	4	2	2	3	3		2	2	3	3	2	3	1
M1313	2	2	2	1	2	2	1	1						3	3	4	2	2	1	3
M1314	1	2	2	3	4	4	1	2	3	4	4	1		2	3	4	3	3	4	1
M1315	5	2	2	2	3	3	3	4	4	3	3	2	3	3	4	2	3	3	4	4
M1316	3	3	2	3	2	3	3	2	3	3	2	2	2	2	3	2	2	3	2	3
M1317	4	4	4	3	3	4	2	3	3	2	4	4	3	4	4	3	4	2	2	4
M1318	3	3	3	3	2	4	3	3	4	3	3	3	2	3	2	3	3	3	3	4
M1319	3	3	3	1	3	2	2	3	4	4	3	2	2	3	4	3	3	1	2	4
M1320	3	4	3	1	3	3	3							4	4	3	3	2	3	3
M1321	2	3	2	2	1	2	2	4	4	4	2	2	3	2	3	2	1	2	4	4
M1322	4	3	3	3	2	3	4	3	2	3	4	3		3	2	3	2	3	3	2
M1323		3	3	4	4	3	2	3	2	4	3	2	2	4	4	2	3	3	4	4
M1324		4	3	3	4	3	3	3	3	3	3	2	2	4	4	3	3	2	3	4
M1325	3	3	2	2	3	3	4	4	4	3	3	3	3	4	2	3	2	1	3	3
M1326	3	3	2	2	3	3	3	2	3	3	3	3	4	3	3	2	1	3	3	3
M1327	1	1	1	1	1	1	1	1	1	1	1	1	1	2	1	1	1	3	2	1
M1328	4	4	3	2	4	4	4	4	4	4	3	2	4	4	4	3	3	4	4	4
M1329	4	4	4	3	4	4	3	4	4	4	3	3	4	4	4	3	4	3	4	4
M1330	4	3	3	2	4	4	4	3	4	3	4	3	3	4	4	2	3	3	3	2
M1331	4	4	3	3	3	3	3	4	4	4	4	3	3	3	2	3	3	3	4	4
M1332	4	3	2	3	4	4	3	2	3	2	2			4	4	2	3	4	4	4

## Sheet: M14
M14
N = 11
CÓDIGO	P0	P1	P2	P3	P4	P5	P6	P7A	P7B	P7C	P7D	P7E	P7F	P8	P9	P10	P11	P12	P13	P14
M141	4	1	2	4	3	3	4	2	3	3	1	1	2	3	3	3	2	4	2	3
M142	4	3	2	2	3	3		3	4	3	3	4	3	3	3	2	3	4	4	4
M143	5	2	2	3	3	1	1	3	3	2	3	4	3	4	3	2	1	3	3	3
M144	4	3	2	3	3	3	1	2	3	3	4	3	1	3	3	2	1	3	3	3
M145	4	2	1	3	3	3	2	3	3	2	2	2	1	4	4	4	3	4	4	4
M146	3	3	3	4	3	3	4	2	3	3	3	3	3	4	4	2	3	4	4	4
M147	3	3	3	3	3	3	3	3	4	4	4	3	1	3	3	4	3	4	4	3
M148	4	4	3	2	4	4		3	3	3	3	3	4	4	3	3	3	4	1	1
M149	4	2	3	1	3	3	2	4	2	3	2	3	2	4	4	2	3	3	3	3
M1410	4	4	4	4	3	4	2	4	4	4	3	4	4	4	4	3	4	4	3	3
M1411	4	3	4	2	4	3	3	4	4	4	4	3	2	3	3	2	3	4	2	3

## Sheet: M15
M15
N = 13
CÓDIGO	P0	P1	P2	P3	P4	P5	P6	P7A	P7B	P7C	P7D	P7E	P7F	P8	P9	P10	P11	P12	P13	P14
M151	4	3	2	3	3	3	2	3	3	3	3	3	3	3	3	3	4	4	4	4
M152	4	3	3	4	3	5	5	5	4	5	4	5	5	5	5	4	2	5	4	5
M153	4	4	3	3	2	3	4	4	3	3	3	3		3	3	2	4	4	4	4
M154	4	1	1	2	1	2	1	2	2	1	1	1	2	2	2	3	1	1	3	3
M155	4	4	2	3	3	3	1	3	3	3	3	4	4	3	3	4	2	3	4	4
M156	4	4	4	2	4	3	3	2	4	4	2	3	1	4	4	3	4	4	4	4
M157	4	3	4	1	3	2	3	2	2	3	2	2	2	1	1	3	3	4	4	4
M158	4	3	3	4	4	4	1	1	3	4	2	2	2	4	4	2	3	4	4	4
M159	4	3	3	4	2	2	1	4	3	3	3	2	4	4	4	2	2	4	1	1
M1510	1	2	1	2	2	1	1	3	2	2	2	3	1	2	3	4	2	4	4	4
M1511	4	2	3	3	2	2	2	2	2	2	1	3	2	3	2	2	2	4	3	3
M1512	4	3	3	2	3	2	2	3	4	3	3	3	2	3	3	3	3	4	2	4
M1513	3	3	3	2	4	4	3	2	3	3	4	2	2	3	4	2	1	2	3	4

## Sheet: T11
T11
N = 13
CÓDIGO	P0	P1	P2	P3	P4	P5	P6	P7A	P7B	P7C	P7D	P7E	P7F	P8	P9	P10	P11	P12	P13	P14
T111	4	3	3	1	3	3	2	4	2	3	4	1	2	3	4	3	2	4	4	4
T112	3	3	3	3	3	3	3	3	3	3	3	3	3	4	3	2	3	2	3	3
T113	3	3	4	4	4	4	3	4	3	4	4	4	4	4	4	3	3	4	4	2
T114	5	3	3	1	4	2	1	2	2	2	1	1	1	1	2	3	1	5	5	5
T115	4	4	3	2	3	3	2	3	4	3	3	4	3	2	2	2	3	1	4	4
T116	4	2	2	4	4	3	4	1	2	4	4	3	3	3	4	4	4	3	4	3
T117	4	2	3	4	2	2	2	2	3	3	3	3	2	3	3	2	3	4	2	2
T118	4	2	2	3	4	4	4	1	3	3	3	2	2	3	4	4	3	2	3	2
T119	4	2	2	3	3	3	3	1	1		1			3	3	4	3	2	3	3
T1110	4	4	2	2	2	3	1	2	4	4	3	3	2	4	4	4	3	1	4	4
T1111	4	3	3	2	4	3	3	4	3	3	3	3	3	3	3	3	2	2	3	3
T1112	4	4	4	4	4	2	2	2	3	3	3	4	2	4	3	2	4	4	2	4
T1113	4	3	3	1	3	3	2	3	2	3	2	2	1	4	4	3	4	4	4	4

## Sheet: M21
M21
N = 27
CÓDIGO	P0	P1	P2	P3	P4	P5	P6	P7A	P7B	P7C	P7D	P7E	P7F	P8	P9	P10	P11	P12	P13	P14
M211	3	3	1	2	2	2	2	4	3	3	3	3	2	3	2	2	4	1	3	4
M212	4	3	3	3	4	2	1	3	3	3	2	3	2	3	4	3	2	4	3	2
M213	3	2	1	3	2	2	3	4	3	3	3	3	2	1	2	2	3	3	3	4
M214	4	4	4	2	4	3	2	3	4	4	4	4	4	4	4	4	4	4	3	4
M215	4	3	3	2	3	2	1	4	3	3	2	2	2	3	4	2	3	4	4	4
M216	4	4	2	4	4	4	4	2	4	4	4	4		4	4	4	3	2	4	4
M217	4	2	1	3	2	3	2	3	3	2	2	2	2	3	2	4	2	2	3	4
M218	4	3	2	3	3	3	3	3	2	2	3	2	3	3	2	3	3	4	3	4
M219	4	3	3	4	4	4	3	4	3	2	3	2	3	4	3	3	4	4	4	2
M2110	3	2	2	3	2	3	2	3	3	2	3	3	2	3	3	3	3	3	2	4
M2111	4	3	2	2	3	3	3	4	3	3	3	2	2	3	3	3	2	2	3	3
M2112	4	2	1	3	2	1	1	3	2	3	2	3	2	3	2	3	2	3	3	4
M2113	4	2	1	2	3	2	2	3	2	2	2	3	1	4	4	3	3	3	1	2
M2114	3	4	3	3	4	3	4	3	4	3	3	3	1	3	4	3	3	1	3	3
M2115	4	3	2	3	3	3	3	4	3	2	3	3	2	2	3	3	3	4	4	2
M2116	4	3	3	4	2	3	4	3	3	4	2	2	3	3	2	4	2	4	3	2
M2117	4	1	1	3	1	2	2	2	2	1	2	2	1	1	1	4	1	3	3	4
M2118	3	3	2	2	4	3	3	3	3	3	2	2	3	3	3	3	3	3	3	3
M2119	4	2	3	2	3	1	2	4	3	2	2	2	3	2	3		3	3	4	3
M2120	4	4	4	4	4	4	3	3	3	3	3	2	2	4	4	4	3	4	4	4
M2121	4	2	1	2	4	3	3	3	3	2	2	2	3	3	3	4	3	2	3	3
M2122	4	3	3	4	3	3	1	3	3	4	4	4	4	3	3	4	3	2	3	4
M2123	4	3	2	4	1	1	3	1	1	1	1	1	1	1	2	2	1	3	3	4
M2124	4	3	3	2	3	3	2	3	3	3	3	2	3	3	3	3	3	3	3	2
M2125	3	2	2	3	2	2	1	1	2	2	1	2	1	2	3	2	3	4	4	4
M2126	4	3	3	2	3	3	3	3	3	3	2	3	2	4	4	3	3	2	2	3
M2127	3	2	2	3	2	3	3	2	2	2	3	3	2	2	2	3	1	3	3	3

## Sheet: M22
M22
N = 21
CÓDIGO	P0	P1	P2	P3	P4	P5	P6	P7A	P7B	P7C	P7D	P7E	P7F	P8	P9	P10	P11	P12	P13	P14
M221	2	1	1	3	2	1	3	1	2	2	2	1	2	1	3	4	1	4	3	4
M222	4	3	3	2	3	2	3	3	4	4	3	2	4	3	3	2	3	4	3	3
M223	4	3	3	4	2	4	2	3	3	4	2	2	1	4	3	2	4	4	3	4
M224	3	2	2	3	3	3	4	3	3	3	3	3	2	3	3	2	2	3	3	3
M225	4	1	1	1	1	1	1	2	1	1	1	1	1	1	1	5	1	3	1	1
M226	5	2	2	4	4	3	4	3	4	4	3	3	3	4	3	5	3	5	5	5
M227	1	1	1	1	2	3	3	1	3	3	3	1	1	1	1	4	1	3	5	5
M228	3	3	2	2	4	3	3	3	2	3	2	2	2	2	2	3	2	3	4	4
M229	4	3	3	3	3	2	1	2	2	3	2	3	3	3	4	2	1	2	3	4
M2210	4	2	1	4	1	3	3	3	3	3	3	3	3	1	1	4	2	2	4	4
M2211	4	1	2	3	1	1	3	2	2	1	2	1	2	1	3	4	1	1	4	4
M2212	1	2	2	3	3	3	2	2	2	2	3	3	3	4	3	4	3	3	2	3
M2213	1	1	1	3	1	2	2	3	2	2	1	2	1	1	1	3	1	3	4	4
M2214	2	2	3	3	3	3	2	3	3	3	3	3	2	2	2	3	2	4	4	4
M2215	4	3	3	3	3	4	3	3	3	3	2	2	3	3	3	2	3	4	3
M2216	2	1	2	1	2	2	4	4	3	3	3	3	2	1	1	4	1	4	4	3
M2217	3	1	1	1	1	2	1	2	3	3	1	1		1	1	4	2	4	1	1
M2218	3	2	1	2	4	3	3	3	3	1	3	3	1	2	2	4	2	4	4	4
M2219	3	1	1	2	2	1	2	2	2	4	3	5	4	1	1	4	1	3	3	1
M2220	3	3	3	2	4	3	2	4	4	3	3	2	2	3	3	3	2	4	3	3
M2221	3	2	3	3	3	3	4	2	4	3	3	2	2	2	3	3	3	4	4	1

## Sheet: T2A
T2A
N = 3
CÓDIGO	P0	P1	P2	P3	P4	P5	P6	P7A	P7B	P7C	P7D	P7E	P7F	P8	P9	P10	P11	P12	P13	P14
T2A1	2	3	2	2	2	4	3	2	2	2	2	2	1	2	4	4	3	5	5	5
T2A2	2	3	2	3	3	4	2	2	3	3	4	4	3	3	3	4	2	4	4	1
T2A3	1	3	4	2	2	2	3	2	3	3	4	2	2	4	3	1	3	4	4	3

[truncated: 3 more sheets: T2C, T2E, T2G]
